# Supplementary material for: Food Insecurity Reduces the Chance of Following a Nutrient-Dense Dietary Pattern by Brazilian Adults: Insights from a Nationwide Cross-Sectional Survey
Source: Nutrients. 2022 May 19;14(10):2126. doi: 10.3390/nu14102126 (PMC9143026; doi:10.3390/nu14102126)
Supplement: Supplementary file 1 [file nutrients-14-02126-s001.zip]

Archive with 1 entries (1 files):
- nutrients-1660918-supplementary.pdf
